# Supplementary material for: Genetic Damage and Multi-Elemental Exposure in Populations in Proximity to Artisanal and Small-Scale Gold (ASGM) Mining Areas in North Colombia
Source: Toxics. 2025 Mar 11;13(3):202. doi: 10.3390/toxics13030202 (PMC11946375; doi:10.3390/toxics13030202)
Supplement: Supplementary file 1 [file toxics-13-00202-s001.zip]

Archive with 1 entries (1 files):
- toxics-3412919-supplementary.pdf
